# Supplementary material for: Increased mtDNA mutation frequency in oocytes causes epigenetic alterations and embryonic defects
Source: Natl Sci Rev. 2022 Jul 13;9(10):nwac136. doi: 10.1093/nsr/nwac136 (PMC9616472; doi:10.1093/nsr/nwac136)
Supplement: nwac136_Supplemental_files [file nwac136_supplemental_files.zip]

Archive with 3 entries (3 files):
- Supplemental_Tables_1-6.pdf
- Supplemental_figures_and_legends.pdf
- Supplemental_Materials_and_Methods.docx
